# Supplementary material for: Neurophysiological Oscillatory Mechanisms Underlying the Effect of Mirror Visual Feedback-Induced Illusion of Hand Movements on Nociception and Cortical Activation
Source: Brain Sci. 2024 Jul 12;14(7):696. doi: 10.3390/brainsci14070696 (PMC11274372; doi:10.3390/brainsci14070696)
Supplement: Supplementary file 1 [file brainsci-14-00696-s001.zip]

Archive with 1 entries (1 files):
- brainsci-3078111-supplementary.pdf
